# Supplementary material for: Real-Time Integrative Mapping of the Phenology and Climatic Suitability for the Spotted Lanternfly, Lycorma delicatula
Source: Insects. 2025 Jul 31;16(8):790. doi: 10.3390/insects16080790 (PMC12386670; doi:10.3390/insects16080790)
Supplement: Supplementary file 1 [file insects-16-00790-s001.zip]

Archive with 1 entries (1 files):
- insects-3707996-supplementary.pdf
